# Supplementary material for: Newton’s cradle-like allosteric mechanism explains regulatory RsmE RNA binding
Source: Nat Commun. 2026 Apr 22;17:5545. doi: 10.1038/s41467-026-72126-z (PMC13287468; doi:10.1038/s41467-026-72126-z)
Supplement: Supplementary file 4 — Source Data [file 41467_2026_72126_MOESM4_ESM.xlsx]

## Sheet: Fig.1a SL2 ITC
SL2		ΔH1	ΔH2	-TΔS1	-TΔS2	ΔG1	ΔG2	units		See Supp. Table 1 (last sheet)
1st binding	MEAN	-56.38		44.3		-12.08		kcal/mol
	STD	1.39		1.07		0.33		kcal/mol
2nd binding	MEAN		-26.8		16.56		-10.24	kcal/mol
	STD		0.45		0.5		0.09	kcal/mol

## Sheet: Fig.1c CSP
Apo			semiholo												CSP[semiholo vs. apo]	CSP[semiholo vs. apo]
Res name	N	HN	Monomer-1 1:1	N	HN	ΔN	ΔHN	CSP	res	Temp				residue	Red dots	Dark Blue dots
M1			M1			0	0	0	1					1
L2	127.567	8.373	L2	124.222	8.501	3.345	-0.128	0.529528	2					2	0.529528
I3	126.04	8.468	I3	130.806	10.696	-4.766	-2.228	2.3452	3					3	2.3452
L4	127.243	9.099	L4	122.24	8.632	5.003	0.467	0.899276	4					4	0.899276
T5	114.939	8.432	T5	120.468	9.157	-5.529	-0.725	1.11667	5					5	1.11667
R6	125.523	9.115	R6	127.082	9.607	-1.559	-0.492	0.547187	6					6	0.547187
K7	122.196	9.138	K7	123.866	9.482	-1.67	-0.344	0.429119	7					7	0.429119
V8	118.242	7.564	V8	118.595	7.588	-0.353	-0.024	0.0592982	8					8	0.0592982
G9	116.202	9.196	G9	116.018	9.253	0.184	-0.057	0.0636228	9					9	0.0636228
E10	119.69	8.337	E10	119.167	8.393	0.523	-0.056	0.0979295	10					10	0.0979295
S11	112.574	8.537	S11	112.498	8.697	0.076	-0.16	0.160425	11					11	0.160425
I12	121.952	9.322	I12	124.418	9.268	-2.466	0.054	0.382631	12					12	0.382631
N13	126.343	9.118	N13	126.028	9.299	0.315	-0.181	0.187356	13					13	0.187356
I14	124.058	8.575	I14	123.966	8.45	0.092	0.125	0.125796	14					14	0.125796
G15	114.217	8.842	G15	115.488	9.173	-1.271	-0.331	0.38429	15					15	0.38429
D16	119.97	8.577	D16	120.786	8.802	-0.816	-0.225	0.257559	16					16	0.257559
D17	115.164	8.148	D17	115.537	8.16	-0.373	-0.012	0.0585396	17					17	0.0585396
I18	118.536	7.14	I18	118.556	7.186	-0.02	-0.046	0.0461025	18					18	0.0461025
T19	123.717	8.895	T19	123.071	8.925	0.646	-0.03	0.103668	19					19		0.103668
I20	125.733	9.084	I20	123.31	8.915	2.423	0.169	0.408768	20					20		0.408768
T21	123.576	9.559	T21	123.6	9.423	-0.024	0.136	0.13605	21					21		0.13605
I22	126.117	8.398	I22	125.69	8.152	0.427	0.246	0.254594	22					22		0.254594
L23	129.397	8.824	L23	129.276	8.944	0.121	-0.12	0.121431	23					23		0.121431
G24	104.862	7.624	G24	105.334	7.595	-0.472	0.029	0.0780885	24					24		0.0780885
V25	119.482	8.439	V25	120.203	8.497	-0.721	-0.058	0.125021	25					25		0.125021
S26	120.826	8.566	S26	121.061	8.536	-0.235	0.03	0.0469371	26					26		0.0469371
G27	118.788	9.119	G27	119.01	9.22	-0.222	-0.101	0.106602	27					27		0.106602
Q28	124.11	8.67	Q28	123.95	8.676	0.16	-0.006	0.0252993	28					28		0.0252993
Q29	117.454	8.076	Q29	116.996	7.988	0.458	0.088	0.112666	29					29		0.112666
V30	123.827	9.143	V30	124.421	9.138	-0.594	0.005	0.0913811	30					30		0.0913811
R31	128.348	8.705	R31	128.255	8.731	0.093	-0.026	0.0296662	31					31		0.0296662
I32	127.16	9.311	I32	127.458	9.339	-0.298	-0.028	0.0536602	32					32		0.0536602
G33	112.517	9.288	G33	112.808	9.287	-0.291	0.001	0.0447116	33					33		0.0447116
I34	124.746	9.51	I34	125.076	9.504	-0.33	0.006	0.0510451	34					34		0.0510451
N35	128.797	9.048	N35	129.022	8.983	-0.225	0.065	0.0736176	35					35		0.0736176
A36	126.022	8.256	A36	125.895	8.257	0.127	-0.001	0.0195341	36					36		0.0195341
P37			P37			0	0	0	37					37
K38	120.147	8.35	K38	120.287	8.447	-0.14	-0.097	0.0993553	38					38		0.0993553
D39	115.657	8.188	D39	114.955	8.169	0.702	0.019	0.109495	39					39		0.109495
V40	121.12	7.532	V40	121.086	7.558	0.034	-0.026	0.0265194	40					40		0.0265194
A41	129.41	8.38	A41	129.902	8.404	-0.492	-0.024	0.0792953	41					41		0.0792953
V42	122.173	7.947	V42	122.237	7.978	-0.064	-0.031	0.0325215	42					42		0.0325215
H43	124.306	8.452	H43	125.007	8.46	-0.701	-0.008	0.107977	43					43		0.107977
R44	122.909	8.659	R44	123.343	8.32	-0.434	0.339	0.345493	44					44		0.345493
E45	122.738	8.314	E45	122.52	7.88	0.218	0.434	0.43529	45					45		0.43529
E46	120.046	9.064	E46	120.692	8.65	-0.646	0.414	0.425726	46					46		0.425726
I47	120.294	7.723	I47	120.65	7.75	-0.356	-0.027	0.0609874	47					47		0.0609874
Y48	122.081	7.919	Y48	122.48	7.99	-0.399	-0.071	0.093795	48					48		0.093795
Q49	119.222	8.202	Q49	119.26	8.25	-0.038	-0.048	0.0483536	49					49		0.0483536
R50	121.126	7.797	R50	121.38	8.01	-0.254	-0.213	0.216544	50					50		0.216544
I51	121.224	7.968	I51	119.98	7.91	1.244	0.058	0.199699	51					51		0.199699
Q52	122.541	8.17	Q52	122.7	8.1	-0.159	0.07	0.0741386	52					52		0.0741386
A53	123.714	7.973	A53	123.78	7.81	-0.066	0.163	0.163315	53					53		0.163315
G54	107.059	8.056	G54	107.056	8.089	0.003	-0.033	0.0330032	54	298K				54		0.0330032
L55	121.12	7.869	L55	120.947	7.86	0.173	0.009	0.0280572	55					55		0.0280572
T56	114.01	7.922	T56	113.751	7.959	0.259	-0.037	0.0543309	56					56		0.0543309
A57	127.427	8.141	A57	127.236	8.161	0.191	-0.02	0.0355078	57					57		0.0355078
P58			P58			0	0	0	58					58
D59	119.163	8.254	D59	119.185	8.262	-0.022	-0.008	0.0086845	59					59		0.0086845
K60	121.619	8.087	K60	121.691	8.1	-0.072	-0.013	0.0170681	60	298K				60		0.0170681
R61	121.597	8.182	R61	121.653	8.163	-0.056	0.019	0.0208566	61	298K				61		0.0208566
E62	121.34	8.394	E62	121.392	8.392	-0.052	0.002	0.00823429	62	298K				62		0.00823429
T63	113.944	8.005	T63	113.903	8.015	0.041	-0.01	0.011818	63	298K				63		0.011818
W64	122.291	7.876	W64	122.38	7.881	-0.089	-0.005	0.0145569	64	298K				64		0.0145569
Apo			semiholo											residue	CSP[semiholo vs. apo]	CSP[semiholo vs. apo]
Res name	N	HN	Monomer-2 1:1	N	HN	ΔN	ΔHN	CSP	res	Temp					Light Blue dots	Orange dots
M1			M1			0	0	0	1					1
L2	127.567	8.373	L2	127.49	8.414	0.077	-0.041	0.042672	2					2	0.042672
I3	126.04	8.468	I3	126.329	8.512	-0.289	-0.044	0.0625041	3					3	0.0625041
L4	127.243	9.099	L4	127.294	9.082	-0.051	0.017	0.0187183	4					4	0.0187183
T5	114.939	8.432	T5	115.105	8.489	-0.166	-0.057	0.0624437	5					5	0.0624437
R6	125.523	9.115	R6	125.542	9.197	-0.019	-0.082	0.0820519	6					6	0.0820519
K7	122.196	9.138	K7	122.493	9.174	-0.297	-0.036	0.0581152	7					7	0.0581152
V8	118.242	7.564	V8	118.343	7.65	-0.101	-0.086	0.0873882	8					8	0.0873882
G9	116.202	9.196	G9	116.061	9.233	0.141	-0.037	0.0428732	9					9	0.0428732
E10	119.69	8.337	E10	119.635	8.372	0.055	-0.035	0.0360052	10					10	0.0360052
S11	112.574	8.537	S11	112.443	8.567	0.131	-0.03	0.0361238	11					11	0.0361238
I12	121.952	9.322	I12	122.592	9.344	-0.64	-0.022	0.100742	12					12	0.100742
N13	126.343	9.118	N13	126.373	9.207	-0.03	-0.089	0.0891192	13					13	0.0891192
I14	124.058	8.575	I14	123.984	8.534	0.074	0.041	0.0425466	14					14	0.0425466
G15	114.217	8.842	G15	114.439	8.933	-0.222	-0.091	0.0971798	15					15	0.0971798
D16	119.97	8.577	D16	120.14	8.629	-0.17	-0.052	0.0581887	16					16	0.0581887
D17	115.164	8.148	D17	115.193	8.164	-0.029	-0.016	0.0166086	17					17	0.0166086
I18	118.536	7.14	I18	118.612	7.169	-0.076	-0.029	0.0312616	18					18	0.0312616
T19	123.717	8.895	T19	123.177	8.986	0.54	-0.091	0.123132	19					19		0.123132
I20	125.733	9.084	I20	126.339	9.179	-0.606	-0.095	0.133005	20					20		0.133005
T21	123.576	9.559	T21	123.709	9.576	-0.133	-0.017	0.026578	21					21		0.026578
I22	126.117	8.398	I22	125.937	8.291	0.18	0.107	0.110515	22					22		0.110515
L23	129.397	8.824	L23	129.395	8.776	0.002	0.048	0.048001	23					23		0.048001
G24	104.862	7.624	G24	104.422	7.57	0.44	0.054	0.0865112	24					24		0.0865112
V25	119.482	8.439	V25	119.83	8.493	-0.348	-0.054	0.075984	25					25		0.075984
S26	120.826	8.566	S26	120.438	8.525	0.388	0.041	0.0723411	26					26		0.0723411
G27	118.788	9.119	G27	119.028	9.067	-0.24	0.052	0.0637427	27	298K				27		0.0637427
Q28	124.267	8.757	Q28	124.644	8.942	-0.377	-0.185	0.193852	28	298K				28		0.193852
Q29	117.454	8.076	Q29	116.341	8.185	1.113	-0.109	0.202758	29					29		0.202758
V30	123.827	9.143	V30	122.67	9.083	1.157	0.06	0.187581	30					30		0.187581
R31	128.348	8.705	R31	128.323	8.746	0.025	-0.041	0.0411795	31					31		0.0411795
I32	127.16	9.311	I32	127.272	9.069	-0.112	0.242	0.242611	32					32		0.242611
G33	112.517	9.288	G33	112.019	9.155	0.498	0.133	0.15343	33					33		0.15343
I34	124.746	9.51	I34	124.62	9.735	0.126	-0.225	0.225831	34					34		0.225831
N35	128.797	9.048	N35	129.641	9.137	-0.844	-0.089	0.157255	35					35		0.157255
A36	126.022	8.256	A36	125.536	8.217	0.486	0.039	0.0842275	36					36		0.0842275
P37			P37			0	0	0	37					37
K38	120.147	8.35	K38	121.002	8.58	-0.855	-0.23	0.264857	38					38		0.264857
D39	115.657	8.188	D39	113.801	8.182	1.856	0.006	0.285163	39					39		0.285163
V40	121.12	7.532	V40	122.687	8.081	-1.567	-0.549	0.59945	40					40		0.59945
A41	129.41	8.38	A41	133.59	8.922	-4.18	-0.542	0.840263	41					41		0.840263
V42	122.173	7.947	V42	125.333	7.937	-3.16	0.01	0.48551	42					42		0.48551
H43	124.306	8.452	H43	118.624	8.569	5.682	-0.117	0.880618	43					43		0.880618
R44	122.909	8.659	R44	121.553	8.37	1.356	0.289	0.356241	44					44		0.356241
E45	122.738	8.314	E45	126.015	7.889	-3.277	0.425	0.658799	45					45		0.658799
E46	120.046	9.064	E46	118.102	10.806	1.944	-1.742	1.76741	46					46		1.76741
I47	120.294	7.723	I47	122.181	7.177	-1.887	0.546	0.618171	47					47		0.618171
Y48	122.081	7.919	Y48	122.965	7.944	-0.884	-0.025	0.138073	48					48		0.138073
Q49	119.222	8.202	Q49	114.983	8.594	4.239	-0.392	0.760041	49					49		0.760041
R50	121.126	7.797	R50	120.42	7.122	0.706	0.675	0.683656	50					50		0.683656
I51	121.224	7.968	I51	120.564	7.697	0.66	0.271	0.289343	51					51		0.289343
Q52	122.541	8.17	Q52	118.569	7.903	3.972	0.267	0.666001	52					52		0.666001
A53	123.714	7.973	A53	120.01	7.557	3.704	0.416	0.704829	53					53		0.704829
G54	107.059	8.056	G54	105.766	7.697	1.293	0.359	0.41028	54	298K				54		0.41028
L55	121.12	7.869	L55	120.716	7.672	0.404	0.197	0.206544	55					55		0.206544
T56	114.01	7.922	T56	113.728	7.903	0.282	0.019	0.0473017	56					56		0.0473017
A57	127.427	8.141	A57	127.032	8.074	0.395	0.067	0.0903912	57					57		0.0903912
P58			P58			0	0	0	58					58
D59	119.163	8.254	D59	119.258	8.231	-0.095	0.023	0.0272388	59					59		0.0272388
K60	121.619	8.087	K60	121.943	8.109	-0.324	-0.022	0.0544152	60	298K				60		0.0544152
R61	121.597	8.182	R61	121.566	8.165	0.031	0.017	0.0176543	61	298K				61		0.0176543
E62	121.34	8.394	E62	121.222	8.369	0.118	0.025	0.0308796	62	298K				62		0.0308796
T63	113.944	8.005	T63	113.903	8.015	0.041	-0.01	0.011818	63	298K				63		0.011818
W64	122.291	7.876	W64	122.38	7.881	-0.089	-0.005	0.0145569	64	298K				64		0.0145569
															grey bars
Apo	N	HN	holo	N	HN	ΔN	ΔHN	CSP	res	Temp					CSP[Holo vs. Apo]
M1			M1			0	0	0	1					1
L2	127.567	8.373	L2	124.39	8.504	3.177	-0.131	0.505295	2					2	0.505295
I3	126.04	8.468	I3	130.743	10.686	-4.703	-2.218	2.33269	3					3	2.33269
L4	127.243	9.099	L4	122.256	8.603	4.987	0.496	0.912607	4					4	0.912607
T5	114.939	8.432	T5	119.851	9.184	-4.912	-0.752	1.06528	5					5	1.06528
R6	125.523	9.115	R6	126.86	9.63	-1.337	-0.515	0.554441	6					6	0.554441
K7	122.196	9.138	K7	123.727	9.457	-1.531	-0.319	0.396319	7					7	0.396319
V8	118.242	7.564	V8	118.582	7.756	-0.34	-0.192	0.198977	8					8	0.198977
G9	116.202	9.196	G9	116.025	9.281	0.177	-0.085	0.0892426	9					9	0.0892426
E10	119.69	8.337	E10	119.356	8.415	0.334	-0.078	0.093361	10					10	0.093361
S11	112.574	8.537	S11	112.495	8.693	0.079	-0.156	0.156471	11					11	0.156471
I12	121.952	9.322	I12	124.562	9.285	-2.61	0.037	0.402625	12					12	0.402625
N13	126.343	9.118	N13	126.128	9.337	0.215	-0.219	0.221476	13					13	0.221476
I14	124.058	8.575	I14	123.957	8.422	0.101	0.153	0.153785	14					14	0.153785
G15	114.217	8.842	G15	115.491	9.154	-1.274	-0.312	0.368296	15					15	0.368296
D16	119.97	8.577	D16	120.947	8.814	-0.977	-0.237	0.280521	16					16	0.280521
D17	115.164	8.148	D17	115.524	8.163	-0.36	-0.015	0.0572978	17					17	0.0572978
I18	118.536	7.14	I18	118.687	7.196	-0.151	-0.056	0.0606136	18					18	0.0606136
T19	123.717	8.895	T19	122.795	9.007	0.922	-0.112	0.180562	19					19	0.180562
I20	125.733	9.084	I20	123.327	8.931	2.406	0.153	0.400003	20					20	0.400003
T21	123.576	9.559	T21	123.749	9.439	-0.173	0.12	0.122907	21					21	0.122907
I22	126.117	8.398	I22	125.728	8.082	0.389	0.316	0.3216	22					22	0.3216
L23	129.397	8.824	L23	129.491	8.909	-0.094	-0.085	0.0862177	23					23	0.0862177
G24	104.862	7.624	G24	104.838	7.582	0.024	0.042	0.0421615	24					24	0.0421615
V25	119.482	8.439	V25	120.767	8.495	-1.285	-0.056	0.205179	25					25	0.205179
S26	120.826	8.566	S26	122.021	8.648	-1.195	-0.082	0.201046	26					26	0.201046
G27	118.788	9.119	G27	118.773	8.975	0.015	0.144	0.144018	27	298K				27	0.144018
Q28	124.267	8.757	Q28	124.376	8.775	-0.109	-0.018	0.0245834	28	298K				28	0.0245834
Q29	117.454	8.076	Q29	116.871	8.328	0.583	-0.252	0.26744	29					29	0.26744
V30	123.827	9.143	V30	123.356	9.123	0.471	0.02	0.0750637	30					30	0.0750637
R31	128.348	8.705	R31	128.721	8.766	-0.373	-0.061	0.0836892	31					31	0.0836892
I32	127.16	9.311	I32	127.766	9.066	-0.606	0.245	0.262088	32					32	0.262088
G33	112.517	9.288	G33	112.096	9.104	0.421	0.184	0.195034	33					33	0.195034
I34	124.746	9.51	I34	124.97	9.678	-0.224	-0.168	0.171487	34					34	0.171487
N35	128.797	9.048	N35	129.535	9.028	-0.738	0.02	0.115115	35					35	0.115115
A36	126.022	8.256	A36	125.496	8.233	0.526	0.023	0.0840086	36					36	0.0840086
P37			P37			0	0	0	37					37
K38	120.147	8.35	K38	121.045	8.59	-0.898	-0.24	0.276817	38					38	0.276817
D39	115.657	8.188	D39	113.877	8.184	1.78	0.004	0.273455	39					39	0.273455
V40	121.12	7.532	V40	122.714	8.075	-1.594	-0.543	0.595653	40					40	0.595653
A41	129.41	8.38	A41	133.703	8.933	-4.293	-0.553	0.860627	41					41	0.860627
V42	122.173	7.947	V42	125.299	7.912	-3.126	0.035	0.481458	42					42	0.481458
H43	124.306	8.452	H43	118.726	8.593	5.58	-0.141	0.868663	43					43	0.868663
R44	122.909	8.659	R44	121.68	8.404	1.229	0.255	0.317278	44					44	0.317278
E45	122.738	8.314	E45	126.004	7.898	-3.266	0.416	0.651727	45					45	0.651727
E46	120.046	9.064	E46	118.201	10.819	1.845	-1.755	1.77774	46					46	1.77774
I47	120.294	7.723	I47	122.289	7.201	-1.995	0.522	0.605307	47					47	0.605307
Y48	122.081	7.919	Y48	122.35	7.978	-0.269	-0.059	0.0720307	48					48	0.0720307
Q49	119.222	8.202	Q49	115.077	8.6	4.145	-0.398	0.750871	49					49	0.750871
R50	121.126	7.797	R50	120.527	7.141	0.599	0.656	0.662422	50					50	0.662422
I51	121.224	7.968	I51	120.645	7.72	0.579	0.248	0.263466	51					51	0.263466
Q52	122.541	8.17	Q52	118.599	7.909	3.942	0.261	0.659384	52					52	0.659384
A53	123.714	7.973	A53	120.139	7.582	3.575	0.391	0.674131	53					53	0.674131
G54	107.059	8.056	G54	105.779	7.701	1.28	0.355	0.405814	54	298K				54	0.405814
L55	121.12	7.869	L55	120.77	7.675	0.35	0.194	0.201312	55					55	0.201312
T56	114.01	7.922	T56	113.771	7.914	0.239	0.008	0.0375743	56					56	0.0375743
A57	127.427	8.141	A57	127.147	8.087	0.28	0.054	0.0690357	57					57	0.0690357
P58			P58			0	0	0	58					58
D59	119.163	8.254	D59	119.347	8.247	-0.184	0.007	0.0291181	59					59	0.0291181
K60	121.409	8.043	K60	121.688	8.071	-0.279	-0.028	0.0511931	60					60	0.0511931
R61	121.558	8.15	R61	121.5	8.153	0.058	-0.003	0.0094009	61					61	0.0094009
E62	121.349	8.382	E62	121.238	8.384	0.111	-0.002	0.0171676	62					62	0.0171676
T63	113.944	8.005	T63	113.903	8.015	0.041	-0.01	0.011818	63					63	0.011818
W64	122.291	7.876	W64	122.38	7.881	-0.089	-0.005	0.0145569	64					64	0.0145569

## Sheet: Fig.3c ITC
binder	value type	ΔH1	ΔH2	-TΔS1	-TΔS2	ΔG1	ΔG2	units		See Supp. Table 1 (last sheet)
SL2	MEAN	-56.38	-26.8	44.3	16.56	-12.08	-10.24	kcal/mol
SL2	2SD	1.7	0.55	1.31	0.61	0.4	0.11	kcal/mol
4bpSL2	MEAN	-39.38	-23.34	28.92	13.7707	-10.46	-9.57	kcal/mol
4BPSL2	2SD	1.47	0.44	1.35	0.34	0.14	0.1	kcal/mol

## Sheet: Fig.3d CSP
Monomer 1	CSP 4bpSL2	CSP SL2	ΔCSP[4bpSL2]-CSP[SL2]		Monomer 2			ΔCSP[4bpSL2]-CSP[SL2]
	CSP	CSP	red (bound)	dark blue (empty)		CSP	CSP	light blue (empty)	orange (bound)
M1	0				M1
L2	0.452371	0.529528	-0.0771571		L2	0.0533775	0.042672	0.0107055
I3	2.304	2.3452	-0.0411999		I3	0.0191437	0.0625041	-0.0433604
L4	0.803056	0.899276	-0.0962194		L4	0.0176172	0.0187183	-0.00110107
T5	1.01715	1.11667	-0.0995193		T5	0.0324108	0.0624437	-0.0300328
R6	0.378052	0.547187	-0.169135		R6	0.035306	0.0820519	-0.0467459
K7	0.362856	0.429119	-0.0662624		K7	0.0472106	0.0581152	-0.0109046
V8	0.0390302	0.0592982	-0.0202679		V8	0.0119006	0.0873882	-0.0754877
G9	0.0602781	0.0636228	-0.00334477		G9	0.0512667	0.0428732	0.00839352
E10	0.0710567	0.0979295	-0.0268728		E10	0.01121	0.0360052	-0.0247953
S11	0.161309	0.160425	0.000883966		S11	0.0330353	0.0361238	-0.00308854
I12	0.383078	0.382631	0.000447023		I12	0.0354738	0.100742	-0.065268
N13	0.196394	0.187356	0.00903744		N13	0.0417979	0.0891192	-0.0473213
I14	0.107093	0.125796	-0.0187036		I14	0.0261159	0.0425466	-0.0164307
G15	0.396056	0.38429	0.0117662		G15	0.0172915	0.0971798	-0.0798882
D16	0.241543	0.257559	-0.0160158		D16	0.0356515	0.0581887	-0.0225372
D17	0.0746081	0.0585396	0.0160685		D17	0.00901119	0.0166086	-0.00759737
I18	0.0558577	0.0461025	0.00975521		I18	0.0422854	0.0312616	0.0110238
T19	0.087255	0.103668	-0.0164127	-0.0164127	T19	0.0876311	0.123132	-0.0355013	-0.0355013
I20	0.353839	0.408768	-0.0549289	-0.0549289	I20	0.11588	0.133005	-0.017125	-0.017125
T21	0.143266	0.13605	0.00721573	0.00721573	T21	0.0844811	0.026578	0.0579031	0.0579031
I22	0.242322	0.254594	-0.0122718	-0.0122718	I22	0.033685	0.110515	-0.0768297	-0.0768297
L23	0.0255048	0.121431	-0.0959262	-0.0959262	L23	0.105122	0.048001	0.0571213	0.0571213
G24	0.0763724	0.0780885	-0.0017161	-0.0017161	G24	0.104907	0.0865112	0.0183962	0.0183962
V25	0.00913015	0.125021	-0.11589	-0.11589	V25	0.111338	0.075984	0.0353536	0.0353536
S26	0.00734201	0.0469371	-0.0395951	-0.0395951	S26	0.126931	0.0723411	0.0545901	0.0545901
G27					G27	0.243608	0.0637427	0.179866	0.179866
Q28	0.00911027	0.0800849	-0.0709746	-0.0709746	Q28	0.367826	0.193852	0.173974	0.173974
Q29	0.0348042	0.112666	-0.0778617	-0.0778617	Q29	0.232223	0.202758	0.0294647	0.0294647
V30	0.0224493	0.0913811	-0.0689318	-0.0689318	V30	0.0396468	0.187581	-0.147934	-0.147934
R31	0.0278214	0.0296662	-0.00184481	-0.00184481	R31	0.0848361	0.0411795	0.0436567	0.0436567
I32	0.0536602	0.0762593	-0.0225991	-0.0225991	I32	0.356578	0.242611	0.113967	0.113967
G33	0.0637794	0.0447116	0.0190678	0.0190678	G33	0.173469	0.15343	0.0200385	0.0200385
I34	0.0735745	0.0510451	0.0225294	0.0225294	I34	0.240011	0.225831	0.0141801	0.0141801
N35	0.0729393	0.0736176	-0.000678232	-0.000678232	N35	0.142836	0.157255	-0.0144198	-0.0144198
A36	0.0287337	0.0195341	0.0091996	0.0091996	A36	0.0589302	0.0842275	-0.0252974	-0.0252974
P37					P37
K38	0.0740575	0.0993553	-0.0252978	-0.0252978	K38	0.255327	0.264857	-0.00953048	-0.00953048
D39	0.0140909	0.109495	-0.0954043	-0.0954043	D39	0.27339	0.285163	-0.0117725	-0.0117725
V40	0.0265194	0.0643889	-0.0378695	-0.0378695	V40	0.590627	0.59945	-0.0088233	-0.0088233
A41	0.0725896	0.0792953	-0.00670561	-0.00670561	A41	0.846391	0.840263	0.00612807	0.00612807
V42	0.0325215	0.0627934	-0.0302719	-0.0302719	V42	0.487605	0.48551	0.00209496	0.00209496
H43	0.0151084	0.107977	-0.0928689	-0.0928689	H43	0.851351	0.880618	-0.0292669	-0.0292669
R44					R44	0.359041	0.356241	0.00279945	0.00279945
E45	0.43529	0.45226	-0.0169705	-0.0169705	E45	0.650097	0.658799	-0.00870157	-0.00870157
E46					E46	1.76254	1.76741	-0.00487321	-0.00487321
I47	0.0269032	0.0609874	-0.0340842	-0.0340842	I47	0.627827	0.618171	0.00965555	0.00965555
Y48	0.0240123	0.0240123			Y48	0.0625003	0.0625003
Q49	0.0483536	0.0650464	-0.0166928	-0.0166928	Q49	0.746006	0.760041	-0.0140351	-0.0140351
R50	0.189521	0.216544	-0.027023	-0.027023	R50	0.692616	0.683656	0.00895983	0.00895983
I51		0.199699			I51	0.295964	0.289343	0.0066211	0.0066211
Q52	0.0741386	0.0993761	-0.0252375	-0.0252375	Q52	0.653629	0.666001	-0.0123726	-0.0123726
A53	0.163315	0.163315			A53	0.699533	0.704829	-0.005296	-0.005296
G54	0	0.0330032	-0.0330032	-0.0330032	G54	0.404501	0.41028	-0.00577911	-0.00577911
L55	0.0123134	0.0280572	-0.0157437	-0.0157437	L55	0.208581	0.206544	0.00203719	0.00203719
T56	0.0513941	0.0543309	-0.0029368	-0.0029368	T56	0.0433757	0.0473017	-0.00392596	-0.00392596
A57 or A53	0.00683241	0.0355078	-0.0286754	-0.0286754	A57 or A53	0.0984527	0.0903912	0.0080615	0.0080615
P58	0				P58	0	0
D59	0.0163133	0.0086845	0.00762883	0.00762883	D59	0.0471089	0.0272388	0.0198701	0.0198701
K60	0.0170681	0.0410233	-0.0239552	-0.0239552	K60	0.0467713	0.0544152	-0.0076439	-0.0076439
R61	20.3919	0.0208566		0	R61	0.0519325	0.0476543	0.00427819	0.00427819
E62	20.4419	0.00823429		0	E62	0.0490347	0.0308796		0
T63	1.31513	0.011818		0	T63	0	0.011818	-0.011818	-0.011818
W64	2.50446	0.0145569		0	W64	2.50302	0.0145569	2.48846	0

## Sheet: Fig.4bc HetNOE
Res name	residue	Apo state	error	semiholo	Bound side monomer 1	error	Empty side monomer 1	error	Empty side monomer 2	error	Bound side monomer 2	error	holo	holo	Error
M1
L2	2	0.684177	0.0276541		0.8113	0.0374958			0.528972	0.0899113				0.73783	0.0327307
I3	3	0.736324	0.0230629		0.874356	0.0406972			0.557466	0.0536683				0.842976	0.0440467
L4	4	0.710997	0.0258515		0.779614	0.0311008			0.583103	0.0277589				0.860911	0.0326418
T5	5	0.68822	0.0252608		0.678657	0.0828064			0.47945	0.0701026				0.945423	0.0520024
R6	6	0.801636	0.0285272		0.796501	0.037141			0.668464	0.0625788				0.826856	0.0361936
K7	7	0.723084	0.0349963		0.810214	0.0339543			0.602132	0.0962869				0.82763	0.0273664
V8	8	0.704505	0.0208715		0.713649	0.0344368			0.738691	0.0367337				0.694243	0.0322299
G9	9	0.757006	0.0307626		0.733058	0.0212105			0.763497	0.0223721				0.798047	0.0526414
E10	10	0.78104	0.022621		0.790077	0.0341269			0.801551	0.0432927				0.879544	0.0277683
S11	11	0.710685	0.0281804		0.772077	0.0331519			0.788574	0.0449674				0.853159	0.0378565
I12	12	0.723508	0.0373155		0.823604	0.037969			0.643105	0.0484465				0.795906	0.032683
N13	13	0.692026	0.0324517		0.733017	0.0289076			0.612548	0.0448956				0.881314	0.0325612
I14	14	0.784598	0.0265482		0.784793	0.0301796			0.616116	0.044393				0.822827	0.0264167
G15	15	0.767374	0.0295773		0.850958	0.0319397			0.781804	0.0709349				0.860471	0.0304128
D16	16	0.705881	0.0516219		0.628419	0.0673368			0.631809	0.140887				0.771368	0.050667
D17	17	0.708229	0.0225649		0.598036	0.0284506			0.591326	0.0255151				0.687491	0.0246965
I18	18	0.744762	0.0217013		0.777235	0.0198859			0.769184	0.0196135				0.767658	0.0214025
T19	19	0.740596	0.0258891				0.762939	0.027723			0.682903	0.0300899		0.721908	0.0486413
I20	20	0.721621	0.028496				0.836318	0.0285137			0.651779	0.109177		0.763716	0.028107
T21	21	0.807999	0.0289214				0.816065	0.0515521			0.66382	0.0898246		0.814099	0.0233602
I22	22	0.722907	0.0291847				0.685104	0.0414257			0.826824	0.0441541		0.720057	0.0621624
L23	23	0.749946	0.0324737				0.690462	0.0471534			0.852817	0.0606934		0.798599	0.0333418
G24	24	0.731531	0.0222135				0.68222	0.035745			0.727187	0.0366327		0.802055	0.0678102
V25	25	0.737912	0.0234688				0.733274	0.0137547			0.742673	0.0139851		0.764276	0.0220183
S26	26	0.749052	0.0206124				0.717355	0.0363612			0.76738	0.0281158		0.761358	0.0265904
G27	27	0.5056	0.0580423								0.636602	0.0347678		0.677362	0.0276685
Q28	28	0.769278	0.113				0.491356	0.062572			0.537465	0.0536635		0.609589	0.0393511
Q29	29	0.73875	0.0170371				0.786314	0.0454004			0.754706	0.040909		0.720773	0.024604
V30	30	0.706035	0.0256578				0.714853	0.0426593			0.694555	0.0396881		0.722586	0.0312883
R31	31	0.755446	0.0270539				0.746803	0.0470366			0.724692	0.0475066		0.813553	0.0319563
I32	32	0.75357	0.0311113				0.702468	0.0483971			0.706981	0.0526396		0.767536	0.0329185
G33	33	0.737198	0.03035				0.703471	0.0655281			0.69205	0.0396754		0.792092	0.0392889
I34	34	0.771574	0.0263649				0.724823	0.045641			0.88843	0.0617662		0.850161	0.0434386
N35	35	0.809339	0.0292856				0.91756	0.0550253			0.855542	0.0602676		0.81874	0.0310889
A36	36	0.769987	0.0216376				0.773949	0.028031			0.800054	0.025418		0.780649	0.0210456
P37	37
K38	38	0.694157	0.041884				0.616339	0.0504785			0.76013	0.0265785		0.750141	0.0283432
D39	39	0.594067	0.0229994				0.492752	0.0400469			0.654002	0.0222964		0.722301	0.0179038
V40	40	0.668755	0.0192594				0.298808	0.127968			0.842034	0.0286208		0.834979	0.0205873
A41	41	0.658156	0.024264				0.0722023	0.0520838			0.732894	0.0234352		0.844683	0.0265778
V42	42	0.626331	0.0244089				0.296798	0.037797			0.558072	0.044634		0.754536	0.0292197
H43	43	0.763236	0.0459209				0.391591	0.0341634			0.740718	0.0300512		0.816756	0.0291604
R44	44	0.685256	0.110941				0.27307	0.161612			0.591918	0.0330486		0.714776	0.0774105
E45	45	0.632855	0.0921484				0.586103	0.0287816			0.70907	0.0708075		0.665006	0.02959
E46	46	0.385117	0.192375				0.304779	0.116041			0.789539	0.0471109		0.853164	0.0364914
I47	47	0.5827	0.0347164				0.282078	0.0505006			0.916983	0.0620316		0.839101	0.0424033
Y48	48	0.541053	0.0228136				0.522902	0.0639362			0.907562	0.0675841		0.857722	0.0431742
Q49	49	0.40156	0.0296793				0.339454	0.0735113			0.717278	0.0333027		0.817162	0.0305207
R50	50	0.431734	0.0558766				0.426447	0.0606179			0.738196	0.0357209		0.759982	0.0246412
I51	51	0.370594	0.019205				0.401422	0.0346614			0.721107	0.0227536		0.769578	0.0245072
Q52	52	0.312673	0.0415645				0.00595748	0.0779696			0.828352	0.0331498		0.747306	0.0237743
A53	53	0.150545	0.0577675								0.695958	0.0260757		0.694537	0.0191733
G54	54	-0.0772171	0.107172				-0.0829711	0.105159			0.540562	0.0250829		0.596715	0.0220042
L55	55						0.121606	0.031109			0.528795	0.014958		0.633716	0.0154268
T56	56	-0.068867	0.058626				-0.0205052	0.0375934			0.170637	0.0160933		0.290606	0.0224689
A57	57	-0.189811	0.0423623				-0.0499472	0.0428518			0.124164	0.0157922		0.208805	0.016656
P58	58
D59	59	0.0437033	0.0158507				-0.0191799	0.0259827			-0.0452936	0.0107299		0.0455535	0.0138746
K60	60	-0.074573	0.0309984				-0.251278	0.0594979			0.00789004	0.0102742		-0.0286275	0.0158971
R61	61	-0.165765	0.0413151				-0.231349	0.101884			-0.0582323	0.0128109		-0.123592	0.024011
E62	62	-0.0489526	0.0445321				-0.051857	0.139991			0.0617317	0.0132579		0.0719905	0.0292583

## Sheet: Fig.5abc
Fig.5a:	See sheet Supp.Fig.14ab TC apo
Fig 5b:	See sheets:		Supp.Fig.15a TC semiholo mol1
			Supp.Fig.15a TC semiholo mol2
			Supp.Fig.15b TC semi-apo
Fig.5c:	See sheet Supp.Fig.16

## Sheet: Supp. Fig.1b
Taken from Supp. Table 1 (see last sheet)
ITC of HcnA	[NaCl]	30mM	Temp	298.15K
binder	Data type	ΔH		−TΔS		ΔG		KD1
HcnA first binding	mean	-38.92		27.92		-11.01		8.67
	2SD	2.17		1.9		0.3		4.04
HcnA second binding	Data type	ΔH2		−TΔS2		ΔG2		KD2
	mean	-12.63		3.54		-9.09		217.86
	2SD	1.07		1.02		0.07		25.59
HcnA (SL2-bound RsmE)	Data type	ΔH2		−TΔS2		ΔG2		KD2
	mean	-8.96		0.06		-8.9		298.57
	2SD	0.48		0.54		0.06		31.51

## Sheet: Supp. Fig.2d scCSP
Apo					State				Scaling factor α		4
residue	C assign	13C ppm	H assign	1H ppm		13C ppm	1H ppm	ΔC	ΔH	ΔC/α	CSP
I51	CD1	13.707	HD1	0.837	Empty	13.725	0.83	0.018	-0.007	0.0045	0.00832166
	CD1	13.707	HD1	0.837	Bound-I	13.696	0.004	-0.011	-0.833	-0.00275	0.833005
	CD1	13.707	HD1	0.837	Bound-II	13.438	0.326	-0.269	-0.511	-0.06725	0.515406
	CD1	13.707	HD1	0.837	Bound-III	13.526	0.205	-0.181	-0.632	-0.04525	0.633618
	CD1	13.707	HD1	0.837	Holo	13.58	-0.025	-0.127	-0.862	-0.03175	0.862585
A57	CA	50.6	HA	4.562	Empty	50.45	4.615	-0.15	0.053	-0.0375	0.064925
	CA	50.82	HA	4.636	Bound-I	50.98	4.255	0.16	-0.381	0.04	0.383094
	CA	50.82	HA	4.636	Bound-II	50.51	4.452	-0.31	-0.184	-0.0775	0.199655
		50.82	HA	4.636	Bound-III	50.59	4.393	-0.23	-0.243	-0.0575	0.24971
	CA	50.82	HA	4.636	Holo-I	50.58	4.19	-0.24	-0.446	-0.06	0.450018
	CA	50.82	HA	4.636	Holo-II	50.46	4.307	-0.36	-0.329	-0.09	0.341088
A57	CB	18.53	HB	1.351	Empty	18.45	1.316	-0.08	-0.035	-0.02	0.0403113
	CB	18.53	HB	1.351	Bound-I	17.94	1.064	-0.59	-0.287	-0.1475	0.322684
	CB	18.53	HB	1.351	Bound-II	18.33	1.248	-0.2	-0.103	-0.05	0.114495
	CB	18.53	HB	1.351	Bound-III	18.18	1.179	-0.35	-0.172	-0.0875	0.192977
	CB	18.53	HB	1.351	Holo-I	17.75	1.028	-0.78	-0.323	-0.195	0.377298
	CB	18.53	HB	1.351	Holo-II	18	1.136	-0.53	-0.215	-0.1325	0.25255

## Sheet: Supp. Fig7a CSP
	holo		semi holo											Red	Dark Blue
Residue	N	HN	Monomer 1	N	HN	ΔN	ΔHN	CSP	res	Temperature of CS measurement (default 313K)			res	CSP
M1			M1			0	0	0	1				1
L2	124.39	8.504	L2	124.222	8.501	0.168	0.003	0.0259802	2				2	0.0259802
I3	130.743	10.686	I3	130.806	10.696	-0.063	-0.01	0.0139159	3				3	0.0139159
L4	122.256	8.603	L4	122.24	8.632	0.016	-0.029	0.029104	4				4	0.029104
T5	119.851	9.184	T5	120.468	9.157	-0.617	0.027	0.0985481	5				5	0.0985481
R6	126.86	9.63	R6	127.082	9.607	-0.222	0.023	0.0411328	6				6	0.0411328
K7	123.727	9.457	K7	123.866	9.482	-0.139	-0.025	0.032877	7				7	0.032877
V8	118.582	7.756	V8	118.595	7.588	-0.013	0.168	0.168012	8				8	0.168012
G9	116.025	9.281	G9	116.018	9.253	0.007	0.028	0.0280206	9				9	0.0280206
E10	119.356	8.415	E10	119.167	8.393	0.189	0.022	0.0364263	10				10	0.0364263
S11	112.495	8.693	S11	112.498	8.697	-0.003	-0.004	0.00402646	11				11	0.00402646
I12	124.562	9.285	I12	124.418	9.268	0.144	0.017	0.0278978	12				12	0.0278978
N13	126.128	9.337	N13	126.028	9.299	0.1	0.038	0.0409873	13				13	0.0409873
I14	123.957	8.422	I14	123.966	8.45	-0.009	-0.028	0.0280341	14				14	0.0280341
G15	115.491	9.154	G15	115.488	9.173	0.003	-0.019	0.0190056	15				15	0.0190056
D16	120.947	8.814	D16	120.786	8.802	0.161	0.012	0.0274888	16				16	0.0274888
D17	115.524	8.163	D17	115.537	8.16	-0.013	0.003	0.00360385	17				17	0.00360385
I18	118.687	7.196	I18	118.556	7.186	0.131	0.01	0.0224707	18				18	0.0224707
T19	122.795	9.007	T19	123.071	8.925	-0.276	0.082	0.0923117	19				19	0.0923117
I20	123.327	8.931	I20	123.31	8.915	0.017	0.016	0.0162117	20				20	0.0162117
T21	123.749	9.439	T21	123.6	9.423	0.149	0.016	0.0279259	21				21	0.0279259
I22	125.728	8.082	I22	125.69	8.152	0.038	-0.07	0.070243	22				22	0.070243
L23	129.491	8.909	L23	129.276	8.944	0.215	-0.035	0.048122	23				23	0.048122
G24	104.838	7.582	G24	105.334	7.595	-0.496	-0.013	0.0772916	24				24	0.0772916
V25	120.767	8.495	V25	120.203	8.497	0.564	-0.002	0.086659	25				25		0.086659
S26	122.021	8.648	S26	121.061	8.536	0.96	0.112	0.185176	26				26		0.185176
G27	118.773	8.975	G27					0	27	298K			27		0
Q28	124.376	8.775	Q28	124.211	8.754	0.165	0.021	0.0329151	28	298K			28		0.0329151
Q29	116.871	8.328	Q29	116.996	7.988	-0.125	0.34	0.340542	29				29		0.340542
V30	123.356	9.123	V30	124.421	9.138	-1.065	-0.015	0.164281	30				30		0.164281
R31	128.721	8.766	R31	128.255	8.731	0.466	0.035	0.0796807	31				31		0.0796807
I32	127.766	9.066	I32	127.458	9.339	0.308	-0.273	0.277069	32				32		0.277069
G33	112.096	9.104	G33	112.808	9.287	-0.712	-0.183	0.213192	33				33		0.213192
I34	124.97	9.678	I34	125.076	9.504	-0.106	0.174	0.17476	34				34		0.17476
N35	129.535	9.028	N35	129.022	8.983	0.513	0.045	0.0907454	35				35		0.0907454
A36	125.496	8.233	A36	125.895	8.257	-0.399	-0.024	0.0658218	36				36		0.0658218
P37			P37			0	0	0	37				37
K38	121.045	8.59	K38	120.287	8.447	0.758	0.143	0.184408	38				38		0.184408
D39	113.877	8.184	D39	114.955	8.169	-1.078	0.015	0.166269	39				39		0.166269
V40	122.714	8.075	V40	121.086	7.558	1.628	0.517	0.574306	40				40		0.574306
A41	133.703	8.933	A41	129.902	8.404	3.801	0.529	0.787875	41				41		0.787875
V42	125.299	7.912	V42	122.237	7.978	3.062	-0.066	0.474961	42				42		0.474961
H43	118.726	8.593	H43	125.007	8.46	-6.281	0.133	0.973947	43				43		0.973947
R44	121.68	8.404	R44	123.343	8.32	-1.663	0.084	0.268909	44				44		0.268909
E45	126.004	7.898	E45	122.52	7.88	3.484	0.018	0.535479	45				45		0.535479
E46	118.201	10.819	E46	120.692	8.65	-2.491	2.169	2.20249	46				46		2.20249
I47	122.289	7.201	I47	120.65	7.75	1.639	-0.549	0.603976	47				47		0.603976
Y48	122.35	7.978	Y48	122.48	7.99	-0.13	-0.012	0.0232975	48				48		0.0232975
Q49	115.077	8.6	Q49	119.26	8.25	-4.183	0.35	0.73169	49				49		0.73169
R50	120.527	7.141	R50	121.38	8.01	-0.853	-0.869	0.878823	50				50		0.878823
I51	120.645	7.72	I51	119.98	7.91	0.665	-0.19	0.215719	51				51		0.215719
Q52	118.599	7.909	Q52	122.7	8.1	-4.101	-0.191	0.658273	52				52		0.658273
A53	120.139	7.582	A53	123.78	7.81	-3.641	-0.228	0.603981	53				53		0.603981
G54	105.779	7.701	G54	107.056	8.089	-1.277	-0.388	0.434767	54	298K			54		0.434767
L55	120.77	7.675	L55	120.947	7.86	-0.177	-0.185	0.186987	55				55		0.186987
T56	113.771	7.914	T56	113.751	7.959	0.02	-0.045	0.0451047	56				56		0.0451047
A57	127.147	8.087	A57	127.236	8.161	-0.089	-0.074	0.0752523	57				57		0.0752523
P58			P58			0	0	0	58				58
D59	119.347	8.247	D59	119.185	8.262	0.162	-0.015	0.029056	59				59		0.029056
K60	121.688	8.071	K60	121.691	8.1	-0.003	-0.029	0.0290037	60	298K			60		0.0290037
R61	121.5	8.153	R61	121.653	8.163	-0.153	-0.01	0.0255413	61	298K			61		0.0255413
E62	121.238	8.384	E62	121.392	8.392	-0.154	-0.008	0.024972	62	298K			62		0.024972
T63	113.903	8.015	T63	113.903	8.015	0	0	0	63	298K			63		0
W64	122.38	7.881	W64	122.38	7.881	0	0	0	64	298K			64		0
			semi holo
Free	N	HN	Monomer 2	N	HN	ΔN	ΔHN	CSP	res	Temperature of CS measurement (default 313K)				Light Blue	Orange
M1			M1			0	0	0	1				1
L2	124.39	8.504	L2	127.49	8.414	-3.1	0.09	0.484621	2				2	0.484621
I3	130.743	10.686	I3	126.329	8.512	4.414	2.174	2.27728	3				3	2.27728
L4	122.256	8.603	L4	127.294	9.082	-5.038	-0.479	0.910132	4				4	0.910132
T5	119.851	9.184	T5	115.105	8.489	4.746	0.695	1.00723	5				5	1.00723
R6	126.86	9.63	R6	125.542	9.197	1.318	0.433	0.477994	6				6	0.477994
K7	123.727	9.457	K7	122.493	9.174	1.234	0.283	0.340617	7				7	0.340617
V8	118.582	7.756	V8	118.343	7.65	0.239	0.106	0.112178	8				8	0.112178
G9	116.025	9.281	G9	116.061	9.233	-0.036	0.048	0.0483175	9				9	0.0483175
E10	119.356	8.415	E10	119.635	8.372	-0.279	0.043	0.0607103	10				10	0.0607103
S11	112.495	8.693	S11	112.443	8.567	0.052	0.126	0.126253	11				11	0.126253
I12	124.562	9.285	I12	122.592	9.344	1.97	-0.059	0.308309	12				12	0.308309
N13	126.128	9.337	N13	126.373	9.207	-0.245	0.13	0.135338	13				13	0.135338
I14	123.957	8.422	I14	123.984	8.534	-0.027	-0.112	0.112077	14				14	0.112077
G15	115.491	9.154	G15	114.439	8.933	1.052	0.221	0.273779	15				15	0.273779
D16	120.947	8.814	D16	120.14	8.629	0.807	0.185	0.222692	16				16	0.222692
D17	115.524	8.163	D17	115.193	8.164	0.331	-0.001	0.0508547	17				17	0.0508547
I18	118.687	7.196	I18	118.612	7.169	0.075	0.027	0.0293552	18				18	0.0293552
T19	122.795	9.007	T19	123.177	8.986	-0.382	0.021	0.0623235	19				19	0.0623235
I20	123.327	8.931	I20	126.339	9.179	-3.012	-0.248	0.524948	20				20	0.524948
T21	123.749	9.439	T21	123.709	9.576	0.04	-0.137	0.137138	21				21	0.137138
I22	125.728	8.082	I22	125.937	8.291	-0.209	-0.209	0.211451	22				22	0.211451
L23	129.491	8.909	L23	129.395	8.776	0.096	0.133	0.133815	23				23	0.133815
G24	104.838	7.582	G24	104.422	7.57	0.416	0.012	0.0650187	24				24	0.0650187
V25	120.767	8.495	V25	119.83	8.493	0.937	0.002	0.143946	25				25
S26	122.021	8.648	S26	120.438	8.525	1.583	0.123	0.272503	26				26		0.272503
G27	118.773	8.975	G27	119.028	9.067	-0.255	-0.092	0.0999916	27	298K			27		0.0999916
Q28	124.376	8.775	Q28	124.644	8.942	-0.268	-0.167	0.171999	28	298K			28		0.171999
Q29	116.871	8.328	Q29	116.341	8.185	0.53	0.143	0.164551	29				29		0.164551
V30	123.356	9.123	V30	122.67	9.083	0.686	0.04	0.112713	30				30		0.112713
R31	128.721	8.766	R31	128.323	8.746	0.398	0.02	0.0643249	31				31		0.0643249
I32	127.766	9.066	I32	127.272	9.069	0.494	-0.003	0.0759425	32				32		0.0759425
G33	112.096	9.104	G33	112.019	9.155	0.077	-0.051	0.0523536	33				33		0.0523536
I34	124.97	9.678	I34	124.62	9.735	0.35	-0.057	0.078355	34				34		0.078355
N35	129.535	9.028	N35	129.641	9.137	-0.106	-0.109	0.110209	35				35		0.110209
A36	125.496	8.233	A36	125.536	8.217	-0.04	0.016	0.0171392	36				36		0.0171392
P37			P37			0	0	0	37				37
K38	121.045	8.59	K38	121.002	8.58	0.043	0.01	0.0119845	38				38		0.0119845
D39	113.877	8.184	D39	113.801	8.182	0.076	0.002	0.0118444	39				39		0.0118444
V40	122.714	8.075	V40	122.687	8.081	0.027	-0.006	0.00729393	40				40		0.00729393
A41	133.703	8.933	A41	133.59	8.922	0.113	0.011	0.0205499	41				41		0.0205499
V42	125.299	7.912	V42	125.333	7.937	-0.034	-0.025	0.0255397	42				42		0.0255397
H43	118.726	8.593	H43	118.624	8.569	0.102	0.024	0.0286617	43				43		0.0286617
R44	121.68	8.404	R44	121.553	8.37	0.127	0.034	0.0391992	44				44		0.0391992
E45	126.004	7.898	E45	126.015	7.889	-0.011	0.009	0.00915724	45				45		0.00915724
E46	118.201	10.819	E46	118.102	10.806	0.099	0.013	0.0200066	46				46		0.0200066
I47	122.289	7.201	I47	122.181	7.177	0.108	0.024	0.0291757	47				47		0.0291757
Y48	122.35	7.978	Y48	122.965	7.944	-0.615	0.034	0.100402	48				48		0.100402
Q49	115.077	8.6	Q49	114.983	8.594	0.094	0.006	0.0156363	49				49		0.0156363
R50	120.527	7.141	R50	120.42	7.122	0.107	0.019	0.0251227	50				50		0.0251227
I51	120.645	7.72	I51	120.564	7.697	0.081	0.023	0.0261498	51				51		0.0261498
Q52	118.599	7.909	Q52	118.569	7.903	0.03	0.006	0.00756547	52				52		0.00756547
A53	120.139	7.582	A53	120.01	7.557	0.129	0.025	0.0319008	53				53		0.0319008
G54	105.779	7.701	G54	105.766	7.697	0.013	0.004	0.00447076	54	298K			54		0.00447076
L55	120.77	7.675	L55	120.716	7.672	0.054	0.003	0.00882076	55				55		0.00882076
T56	113.771	7.914	T56	113.728	7.903	0.043	0.011	0.0128308	56				56		0.0128308
A57	127.147	8.087	A57	127.032	8.074	0.115	0.013	0.021933	57				57		0.021933
P58			P58			0	0	0	58				58
D59	119.347	8.247	D59	119.258	8.231	0.089	0.016	0.0210453	59				59		0.0210453
K60	121.688	8.071	K60	121.943	8.109	-0.255	-0.038	0.0545741	60	298K			60		0.0545741
R61	121.5	8.153	R61	121.566	8.165	-0.066	-0.012	0.0157094	61	298K			61		0.0157094
E62	121.238	8.384	E62	121.222	8.369	0.016	0.015	0.0152	62	298K			62		0.0152
T63	113.903	8.015	T63	113.903	8.015	0	0	0	63	298K			63		0
W64	122.38	7.881	W64	122.38	7.881	0	0	0	64	298K			64		0

## Sheet: Supp. Fig7c scCSP
			semi-holo										color
Apo	N	HN	monomer 1	N	HN	ΔN	ΔHN	CSP (ΔN/6.51)		CSP	ΔN/6.51	ΔHN	Blue
N13ND2-HD21	111.59	7.24	N13ND2-HD21	107.554	6.552	4.036	0.688	0.926124	N13ND2-HD21	0.926124	0.619969	0.688
N13ND2-HD22	111.587	6.717	N13ND2-HD22	107.537	5.83	4.05	0.887	1.08342	N13ND2-HD22	1.08342	0.62212	0.887
Q28NE2-HE21	112.579	7.5	Q28NE2-HE21	112.957	7.55	-0.378	-0.05	0.0766256	Q28NE2-HE21	0.0766256	-0.0580645	-0.05
Q28NE2-HE22	112.579	6.908	Q28NE2-HE22	113.004	6.943	-0.425	-0.035	0.0740744	Q28NE2-HE22	0.0740744	-0.0652842	-0.035
Q29NE2-HE21	111.131	7.44	Q29NE2-HE21	111.069	7.45	0.062	-0.01	0.0138095	Q29NE2-HE21	0.0138095	0.00952381	-0.01
Q29NE2-HE22	111.115	6.883	Q29NE2-HE22	111.038	6.856	0.077	0.027	0.0294771	Q29NE2-HE22	0.0294771	0.011828	0.027
R31NE-HE	121.328	7.703				0	0	0	R31NE-HE	0	0	0
N35ND2-HD21	111.951	7.277	N35ND2-HD21	112.038	7.297	-0.087	-0.02	0.0240541	N35ND2-HD21	0.0240541	-0.0133641	-0.02
N35ND2-HD22	111.97	6.827	N35ND2-HD22	112.01	6.837	-0.04	-0.01	0.0117368	N35ND2-HD22	0.0117368	-0.00614439	-0.01
Q49NE2-HE21	111.578	7.533	Q49NE2-HE21	111.584	7.534	-0.006	-0.001	0.00135995	Q49NE2-HE21	0.00135995	-0.000921659	-0.001
Q49NE2-HE22	111.578	6.833	Q49NE2-HE22	111.579	6.835	-0.001	-0.002	0.00200589	Q49NE2-HE22	0.00200589	-0.00015361	-0.002
Q52NE2-HE21	112.087	7.535		111.584	7.534	0.503	0.001	0.0772722	Q52NE2-HE21	0.0772722	0.0772657	0.001
Q52NE2-HE22	112.101	6.816		111.579	6.835	0.522	-0.019	0.0824047	Q52NE2-HE22	0.0824047	0.0801843	-0.019
			semi-holo
Apo	N	HN	monomer 2	N	HN	ΔN	ΔHN	CSP		CSP	ΔN	ΔHN	Orange
N13ND2-HD21	111.59	7.24	N113ND2-HD21	112.347	7.441	-0.757	-0.201	0.232213	N13ND2-HD21	0.232213	-0.116283	-0.201
N13ND2-HD22	111.587	6.717	N113ND2-HD22	112.365	6.775	-0.778	-0.058	0.132839	N13ND2-HD22	0.132839	-0.119508	-0.058
Q28NE2-HE21	112.579	7.5	Q128NE2-HE21	113.382	7.761	-0.803	-0.261	0.28868	Q28NE2-HE21	0.28868	-0.123349	-0.261
Q28NE2-HE22	112.579	6.908	Q128NE2-HE22	113.388	6.892	-0.809	0.016	0.125296	Q28NE2-HE22	0.125296	-0.12427	0.016
Q29NE2-HE21	111.131	7.44	Q129NE2-HE21	113.583	7.588	-2.452	-0.148	0.404685	Q29NE2-HE21	0.404685	-0.376651	-0.148
Q29NE2-HE22	111.115	6.883	Q129NE2-HE22	113.589	7.344	-2.474	-0.461	0.597448	Q29NE2-HE22	0.597448	-0.380031	-0.461
R31NE-HE	121.328	7.703		122.396	7.61	-1.068	0.093	0.188582	R31NE-HE	0.188582	-0.164055	0.093
N35ND2-HD21	111.951	7.277	N135ND2-HD21	112.424	7.508	-0.473	-0.231	0.242157	N35ND2-HD21	0.242157	-0.0726575	-0.231
N35ND2-HD22	111.97	6.827	N135ND2-HD22	112.448	6.896	-0.478	-0.069	0.100759	N35ND2-HD22	0.100759	-0.0734255	-0.069
Q49NE2-HE21	111.578	7.533	Q149NE2-HE21	111.036	7.536	0.542	-0.003	0.0833106	Q49NE2-HE21	0.0833106	0.0832565	-0.003
Q49NE2-HE22	111.578	6.833	Q149NE2-HE22	111.042	6.829	0.536	0.004	0.082432	Q49NE2-HE22	0.082432	0.0823349	0.004
Q52NE2-HE21	112.087	7.535	Q152NE2-HE21	113.034	6.855	-0.947	0.68	0.695386	Q52NE2-HE21	0.695386	-0.145469	0.68
Q52NE2-HE22	112.101	6.816	Q152NE2-HE22	113.034	6.372	-0.933	0.444	0.466558	Q52NE2-HE22	0.466558	-0.143318	0.444
Apo	N	HN	holo	N	HN	ΔN	ΔHN	CSP		CSP	ΔN	ΔHN	Black
N13ND2-HD21	111.59	7.24	N13ND2-HD21	107.472	6.533	4.118	0.707	0.948677	N13ND2-HD21	0.948677	0.632565	0.707
N13ND2-HD22	111.587	6.717	N13ND2-HD21	107.464	5.834	4.123	0.883	1.08665	N13ND2-HD22	1.08665	0.633333	0.883
Q28NE2-HE21	112.579	7.5	Q28NE2-HE21	113.406	7.738	-0.827	-0.238	0.269781	Q28NE2-HE21	0.269781	-0.127035	-0.238
Q28NE2-HE22	112.579	6.908	Q28NE2-HE22	113.441	6.935	-0.862	-0.027	0.135136	Q28NE2-HE22	0.135136	-0.132412	-0.027
Q29NE2-HE21	111.131	7.44	Q29NE2-HE21	113.492	7.587	-2.361	-0.147	0.391332	Q29NE2-HE21	0.391332	-0.362673	-0.147
Q29NE2-HE22	111.115	6.883	Q29NE2-HE22	113.481	7.352	-2.366	-0.469	0.593338	Q29NE2-HE22	0.593338	-0.363441	-0.469
R31NE-HE	121.328	7.703		122.419	7.598	-1.091	0.105	0.197765	R31NE-HE	0.197765	-0.167588	0.105
N35ND2-HD21	111.951	7.277	N35ND2-HD21	112.691	7.408	-0.74	-0.131	0.173442	N35ND2-HD21	0.173442	-0.113671	-0.131
N35ND2-HD22	111.97	6.827	N35ND2-HD22	112.681	6.848	-0.711	-0.021	0.111217	N35ND2-HD22	0.111217	-0.109217	-0.021
Q49NE2-HE21	111.578	7.533	Q49NE2-HE21	111.061	7.539	0.517	-0.006	0.0796426	Q49NE2-HE21	0.0796426	0.0794163	-0.006
Q49NE2-HE22	111.578	6.833	Q49NE2-HE22	111.062	6.834	0.516	-0.001	0.079269	Q49NE2-HE22	0.079269	0.0792627	-0.001
Q52NE2-HE21	112.087	7.535	Q52NE2-HE21	113.071	6.857	-0.984	0.678	0.694644	Q52NE2-HE21	0.694644	-0.151152	0.678
Q52NE2-HE22	112.101	6.816	Q52NE2-HE22	113.069	6.364	-0.968	0.452	0.47583	Q52NE2-HE22	0.47583	-0.148694	0.452

[truncated: 13 more sheets: Supp. Fig.8b ITC, Supp. Fig.9c scCSP, Supp.Fig.11a secCS, Supp. Fig13a pRMSD, Supp. Fig.13b HBDdist, Supp. Fig.14ab TC apo, Supp.Fig.15a TC semiholo mol1, Supp.Fig.15a TC semiholo mol2, Supp.Fig.15b TC semi-apo, Supp.Fig.16 HDX R data, Supp.Fig.16 R script, Supp. Table 1 ITC, Supp. Table 2 MD]
